# Supplementary material for: Capability of Copper Hydroxy Nitrate (Cu2(OH)3NO3) as an Additive to Develop Antibacterial Polymer Contact Surfaces: Potential for Food Packaging Applications
Source: Polymers (Basel). 2023 Mar 27;15(7):1661. doi: 10.3390/polym15071661 (PMC10096628; doi:10.3390/polym15071661)
Supplement: Supplementary file 1 [file polymers-15-01661-s001.zip]

Archive with 1 entries (1 files):
- polymers-2254742-supplementary.pdf
